# Supplementary material for: Small-molecule modulators of B56-PP2A restore 4E-BP function to suppress eIF4E-dependent translation in cancer cells
Source: J Clin Invest. 2025 Jan 27;135(4):e176093. doi: 10.1172/JCI176093 (PMC11827888; doi:10.1172/JCI176093)
Supplement: Supporting data values [file jci-135-176093-s265.xlsx]

## Sheet: Figure 6D
	Control			DT-061 (20 µM, 3 h)
MiaPaCa-2	1	1	1	0.321456	0.522446	0.462416
Capan-1	1	1	1	0.717096	0.7551	0.856858

## Sheet: Figure 6E
	Control			DT-061 (20 µM, 4 h)
4E-BP1 WT NT siRNA	1	1	1	0.54625	0.586315	0.797862
4E-BP1 WT 4E-BP2 siRNA	1	1	1	0.461557	0.379159	0.896893
4E-BP1 KO NT siRNA	1	1	1	0.615605	0.655808	0.890016
4E-BP1 KO 4E-BP2 siRNA	1	1	1	0.600638	0.628195	0.909248

## Sheet: Figre 6F
DMSO	DT-061
1	0.637561
1	0.415273
1	0.490712
1	0.55

## Sheet: Figure 7C
	HCT-15				FET				Capan-1
0	1	1	1		1	1	1		1	1	1	1	1	1
2	0.973833	1.01083	0.8147		0.893702	1.07162	1.06595		1.33647	1.1	1.49927	1.046	1.04805	1.63436
3	1.23118	1.3468	1.11058		1.33011	1.16409	1.24		1.39069	1.43	1.45202	1.427	1.78505	1.44177	1.30908
6	1.4161	1.82302	1.74472		1.40913	1.66758	1.32239		2.07714	3.25382	2.12132	1.52146

## Sheet: Figure 7D
Control	DT-061
1	4.42356
1	4.64755
1	4.5

## Sheet: Figure 8H
	HCT-15					FET					Capan-1
0	1	1	1	1		1	1	1	1		1	1	1
2	1.58603	2.70045	1.55634	2.15995		1.67003	1.48577	2.75459	1.32088		1.98253	2.1806	2.20249
3	1.70794	3.34129	1.91455	2.44681		1.26589	2.6481	3.51933	2.04551		1.89261	2.74178	2.39323
6	2.48323	2.69961	1.5594	2.38081		4.93354	1.78633	4.16702	1.62551		2.72239	3.1936	2.42922

## Sheet: Figure 9G
	Control					DT-061
NT	0.275128	0.138818	0.520535	0.1		1	1	1	1
TFE3	0.220228	0.11036	0.309066	0.1		0.48689	0.487215	0.277776	0.5
TFEB	0.156788	0.261575	0.56172	0.4		0.827366	1.58759	0.607357	1.6

## Sheet: Figure 9H
	Control				DT-061
NT	0.138522	0.297081	0.013548		1	1	1
TFE3	0.043951	0.293425	0.040828		0.396888	0.698165	0.506478
TFEB	0.094619	0.1707	0.031576		0.563309	0.508892	0.604263

## Sheet: Figure 10D
	20 µM DT-061	0.1 µM SCH	0.5 µM SCH	1 µM SCH
1	2.13	0.318484	0.3562	0.780763
1	2.16	0.997596	0.83311	0.729458
1	1.62	0.955	0.735	0.981618

## Sheet: Figure 10F
Control	DT-061	0.5 μM SCH	0.5 μM SCH + DT-061	1 μM SCH	1 μM SCH + DT-061
1	2.4112	1.41683	1.88424	1.12714	2.0737
1	2.80659	1.03585	1.98002	1.23488	2.51903
1	3.4289	1.08867	2.36183	1.2283	2.69397

[truncated: 18 more sheets: Figure 11E, Figure 11G, Figure 12A (Left), Figure 12A (Right), Fiigure 13A, Figure 13B PPTO69, Figure13B TM01212, Figure 13C (Left), Figure 13C (Middle), Figure 13C (Right), Figure 13D (Left), Figure 13D (Right), Figure 13E, Figure 13F, Figure 13G (Left), Figure 13G (Right), Figure 13H (Left), Figure 13H (Right)]
